# Supplementary material for: Targeted metabolomics detects a putatively diagnostic signature in plasma and dried blood spots from head and neck paraganglioma patients
Source: Oncogenesis. 2023 Feb 25;12(1):10. doi: 10.1038/s41389-023-00456-4 (PMC9968333; doi:10.1038/s41389-023-00456-4)
Supplement: Supplementary file 2 — Supplementary Table S7 [file 41389_2023_456_MOESM2_ESM.xlsx]

## Sheet: Metabolite measurements
Supplementary Table S7. Concentrations of 57 metabolites measured by targeted FIA-MS/MS analysis in plasma samples from 56 patients with head and neck paraganglioma (HNPGL), 10 patients with acoustic neuroma (AN), 2 patients with cholesteatoma (CH), and 24 healthy controls (HC).
ID	Leu/Pro	Phe/Tyr	Ale	Arg	Cit	Gln/Lys	Glu	Gly	Leu/Ile/Pro-OH	Met	Orn	Phe	Pro	SA	Tyr	Val	ASA-Total	Ado	C0	C10	C10:1	C10:2	C2	C3	C3DC\C4OH	C4	C4DC\C5OH	C5	C5:1	C5DC\C6OH	C6	C6DC	C8	C8:1	dAdo	C12	C12:1	C14	C14:1	C14:2	C14OH	C16	C16:1	C16:1OH\C17	C16OH	C18	C18:1	C18:1OH	C18:2
PTJ79	0.841	0.752	1734	34.41	69.26	11400	1119	586.9	674.4	95.58	401.5	134.8	632.7	0.489	174.4	789.4	0.101	0.145	108.4	0.204	0.108	0.006	20.92	1.331	0.044	0.245	0.07	0.344	0.017	0.473	0.096	0.201	0.174	0.055	0.773	0.087	0.081	0.121	0.119	0.06	0.011	0.67	0.103	0.023	0.006	0.213	1.1	0.007	0.551
PTJ86	0.522	1.074	1654	17.32	69.82	11200	2161	638	494	51.11	582.5	178.1	746.3	0.899	161.4	667.5	0	0.04	146.3	0.282	0.201	0.016	17.41	1.306	0.022	0.613	0.056	0.329	0.034	0.489	0.09	0.252	0.205	0.053	1.378	0.107	0.103	0.24	0.122	0.073	0.006	1.394	0.182	0.041	0.006	0.567	2.565	0.01	1.602
PTJ115	0.586	1.392	781.3	93.46	35.63	10200	1107	913.2	590	87.78	197.6	152.3	793.6	0.843	106.5	492.8	0	0.051	42.26	0.227	0.078	0.005	43.5	0.305	0.387	0.23	0.033	0.104	0.015	0.864	0.064	0.526	0.158	0.039	0.686	0.129	0.113	0.136	0.2	0.052	0.022	0.678	0.139	0.031	0.015	0.207	0.846	0.017	0.216
PTJ116	1.021	1.206	1012	41.88	52.37	7245	1521	458.5	508.3	65.33	327.4	169	392.6	0.729	136.3	629.7	0	0.031	99.89	0.24	0.165	0.016	19	1.13	0.043	0.744	0.072	0.217	0.028	0.858	0.089	0.464	0.166	0.082	0.985	0.122	0.119	0.136	0.154	0.083	0.015	0.77	0.114	0.022	0.011	0.26	1.174	0.009	0.784
PTJ117	1.07	1.073	608.7	44.87	56.6	9137	809.4	571	434.8	66.57	221.1	110.6	320.6	0.982	100.2	540.8	0.215	0.085	92.24	0.211	0.114	0.009	23.81	0.939	0.035	0.318	0.04	0.164	0.006	0.397	0.071	0.29	0.13	0.048	0.322	0.103	0.092	0.063	0.157	0.049	0.014	0.317	0.069	0.016	0.005	0.133	0.515	0.009	0.217
PTJ118	0.873	1.346	1374	20.26	55.43	9391	1578	748.5	438.6	62.08	264.2	122.2	396.5	0.986	88.3	607.9	0.026	0.06	98.9	0.242	0.215	0.016	21.37	1.081	0.117	0.339	0.056	0.354	0.024	0.775	0.099	0.507	0.174	0.089	1.236	0.109	0.107	0.212	0.198	0.081	0.016	1.35	0.161	0.045	0.01	0.396	2.019	0.012	0.832
PTJ119S1	0.616	1.151	1290	83.61	44.92	9640	884.9	594	531.3	94.02	308.7	165.5	680.5	0.863	139.9	584.1	0.16	0.148	123.6	0.189	0.118	0.013	20.02	0.991	0.086	0.409	0.059	0.384	0.025	0.743	0.078	0.379	0.146	0.057	0.802	0.106	0.077	0.08	0.123	0.046	0.012	0.564	0.077	0.02	0.011	0.205	0.888	0.008	0.283
PTJ119S2	0.524	0.967	1187	75.45	71.95	13300	1340	631.8	547.6	83.23	309.3	160.3	824.2	0.874	161.3	633	0.033	0.104	135.9	0.158	0.086	0.006	16.64	0.875	0.028	0.37	0.061	0.228	0.02	0.657	0.058	0.238	0.126	0.04	0.728	0.057	0.059	0.06	0.078	0.035	0.006	0.373	0.064	0.013	0.005	0.156	0.718	0.005	0.225
PC120	0.493	1.015	1683	117.1	122.4	11900	1224	855.1	488.7	82.43	437.9	133.9	781.8	0.358	128.4	578.6	0	0.076	148.3	0.149	0.096	0.009	15.55	1.701	0.022	0.856	0.036	0.319	0.014	0.445	0.081	0.298	0.174	0.054	1.029	0.057	0.057	0.056	0.076	0.034	0.005	0.429	0.061	0.014	0.003	0.183	0.616	0.004	0.256
PTJ121	0.974	0.885	943.2	52.08	70.05	11200	1302	663.4	718.2	94.9	478	165.1	581.8	0.706	181.4	751.3	0.063	0.108	98.92	0.18	0.145	0.012	32.52	1.446	0.088	0.382	0.038	0.452	0.015	0.51	0.088	0.31	0.14	0.108	1.063	0.08	0.088	0.116	0.165	0.086	0.011	0.882	0.157	0.028	0.008	0.314	1.589	0.012	0.931
PTJ122	1.067	1.027	1120	33.74	55.51	12300	1267	1640	679	94.01	344.6	153.4	502	1.087	145.3	729.6	0.144	0.046	103.3	0.205	0.087	0.007	14.42	0.735	0.031	0.202	0.056	0.217	0.02	0.514	0.082	0.168	0.169	0.057	0.915	0.084	0.076	0.098	0.098	0.038	0.01	0.516	0.088	0.017	0.005	0.176	0.793	0.006	0.252
PTJ123	0.91	0.658	1770	81.27	69.56	13400	1267	620.2	563.9	106.2	363.1	175.1	488.7	0.765	259.1	681.1	0	0.025	149.4	0.292	0.159	0.018	35.89	1.427	0.108	0.451	0.065	0.455	0.029	0.897	0.136	0.188	0.248	0.062	0.88	0.235	0.255	0.215	0.347	0.101	0.022	0.86	0.243	0.049	0.018	0.242	1.181	0.028	0.399
PTJ125	0.578	1.084	835.2	29.26	100.8	9694	1369	540.7	533.2	70.97	341.8	133.2	727.5	0.585	119.5	599.8	0.031	0.091	102.4	0.631	0.271	0.016	21.52	1.045	0.031	0.299	0.038	0.342	0.021	0.79	0.161	0.368	0.462	0.085	0.937	0.198	0.166	0.111	0.225	0.105	0.014	0.534	0.102	0.031	0.008	0.224	1.08	0.012	0.5
PTJ128	1.235	0.885	788.7	16.42	36.13	8738	747.1	515.5	509.7	78.32	263	134.4	325.4	1.133	147.7	596	0	0.046	57.3	0.397	0.198	0.016	35.47	0.518	0.161	0.189	0.031	0.458	0.01	0.7	0.084	0.414	0.207	0.083	0.349	0.136	0.169	0.123	0.245	0.146	0.011	0.453	0.151	0.026	0.011	0.179	0.839	0.012	0.456
PTJ130S1	1.407	0.875	1102	138.3	68.19	11600	1319	502.8	1015	137.1	349	200.3	568.6	0.533	222.7	1193	0.07	0.046	122.1	0.414	0.201	0.017	40.41	2.033	0.078	0.587	0.083	0.44	0.038	1.013	0.198	0.564	0.343	0.068	1.41	0.215	0.254	0.148	0.336	0.107	0.017	0.62	0.181	0.027	0.015	0.169	1.089	0.018	0.366
PTJ130S2	1.011	0.922	1022	149.1	71.57	11800	1107	559.4	776.4	115.5	299.7	169.3	605.4	1.206	178.6	900.1	0.197	0.118	72.06	0.276	0.129	0.019	19.03	1.255	0.041	0.268	0.052	0.297	0.027	0.716	0.098	0.439	0.185	0.056	0.221	0.131	0.136	0.098	0.26	0.07	0.016	0.454	0.108	0.019	0.009	0.167	1.015	0.012	0.245
PTJ131	0.804	1.104	641.8	52.13	80.71	7859	842.1	952.2	459.9	53.48	302.8	127.1	451	0.773	112.1	538.8	0.064	0.035	100.8	0.428	0.136	0.016	49.42	0.648	0.137	0.294	0.06	0.128	0.012	1.292	0.141	0.592	0.389	0.043	0.857	0.125	0.117	0.087	0.192	0.054	0.01	0.377	0.118	0.023	0.007	0.194	0.797	0.01	0.216
PT132	1.044	1.271	1021	23.02	70.61	8046	1043	670.4	573.2	48.27	253.6	150.5	433	0.984	115.2	572.5	0.156	0.079	43.65	0.129	0.069	0.006	30.32	0.424	0.369	0.207	0.061	0.1	0.032	0.812	0.062	0.825	0.099	0.066	0.706	0.14	0.099	0.305	0.28	0.069	0.016	1.221	0.285	0.058	0.015	0.389	2.187	0.02	0.611
PTJ133S1	1.336	1.613	742.6	74.63	37.53	8107	1055	702.4	755.7	114.2	312.8	207.5	446.3	0.727	125.1	793.8	0.239	0.082	96.99	0.141	0.141	0.011	39.41	0.97	0.234	0.344	0.041	0.249	0.017	0.864	0.096	1.027	0.134	0.129	0.446	0.088	0.102	0.107	0.109	0.053	0.007	0.519	0.107	0.014	0.005	0.186	0.881	0.008	0.42
PTJ133S2	0.853	1.352	766.2	71.02	46.45	8218	721	602.9	381.2	45.68	200	118.9	352.5	0.748	85.56	479.2	0.24	0.069	52.81	0.171	0.108	0.005	24.4	0.645	0.046	0.188	0.041	0.188	0.008	0.38	0.083	0.214	0.117	0.073	0.716	0.086	0.08	0.095	0.103	0.049	0.009	0.495	0.09	0.016	0.005	0.179	0.842	0.009	0.37
PC134	0.776	1.317	804.2	61	54.05	8322	642.7	828.9	417.6	72.06	158.7	137.6	424.5	0.812	101.7	463.6	0.166	0.032	75.06	0.159	0.107	0.008	19.03	0.483	0.051	0.175	0.052	0.116	0.014	0.664	0.074	0.225	0.102	0.049	0.369	0.073	0.087	0.068	0.132	0.055	0.01	0.234	0.078	0.015	0.004	0.099	0.527	0.007	0.191
PTJ135	0.766	1.104	1006	27.46	69.49	9275	1087	574	493.7	45.41	345.3	119.2	508.6	0.749	105.1	631.8	0.084	0.078	89.04	0.219	0.129	0.012	30.96	0.715	0.106	0.223	0.064	0.256	0.015	0.647	0.069	0.531	0.15	0.08	0.735	0.085	0.084	0.108	0.168	0.056	0.01	0.606	0.118	0.026	0.01	0.272	1.308	0.013	0.488
PTJ136	1.31	1.224	949.1	86.72	68.39	16500	1320	694.9	550.7	93.01	269.1	147.9	331.6	0.688	117.5	628.8	0.144	0.081	71.23	0.224	0.135	0.015	29.45	0.665	0.118	0.263	0.039	0.278	0.018	0.611	0.084	0.596	0.179	0.062	0.486	0.156	0.195	0.119	0.397	0.137	0.017	0.388	0.159	0.027	0.011	0.134	0.685	0.021	0.249
PTJ137	0.89	0.898	527.2	28.3	45.31	6938	631.6	1206	353.2	41.92	210.3	92.4	313.1	0.549	100.1	420.1	0.065	0.054	44.66	0.087	0.077	0.005	13.56	0.389	0.034	0.086	0.028	0.099	0.01	0.216	0.036	0.35	0.055	0.022	0.714	0.038	0.047	0.046	0.061	0.025	0.006	0.334	0.048	0.016	0.005	0.107	0.358	0.004	0.184
PTJ140	1.501	1.355	531.9	72.57	59.01	5493	547.4	490.1	507.2	43.53	182.1	109.5	266.5	0.892	78.59	550.9	0.103	0.097	53.98	0.265	0.153	0.016	48.36	0.484	0.229	0.286	0.038	0.096	0.008	0.443	0.158	0.286	0.219	0.048	0.64	0.211	0.212	0.202	0.349	0.16	0.021	0.757	0.191	0.036	0.015	0.29	1.207	0.026	0.507
PTJ141	1.036	0.849	1214	120.5	55.92	8223	659	516.7	535.8	78.44	269.5	124.7	407.9	0.711	142.9	609.5	0.276	0.091	84.43	0.283	0.152	0.012	23.26	0.751	0.054	0.246	0.044	0.248	0.015	0.891	0.101	0.258	0.209	0.063	1.317	0.129	0.147	0.128	0.202	0.066	0.012	0.711	0.171	0.037	0.012	0.229	1.356	0.014	0.484
PTJ142	2.214	1.104	669.3	81.4	47.71	6806	666.8	462.1	758.7	47.92	210.1	153.1	270.2	0.663	134.9	831	0	0.059	34.02	0.357	0.24	0.022	43.48	0.475	0.313	0.172	0.036	0.128	0.014	0.808	0.105	0.624	0.256	0.083	0.655	0.287	0.395	0.212	0.646	0.3	0.025	0.671	0.259	0.045	0.019	0.238	1.402	0.029	0.572
PTJ143	0.972	1.072	795.6	54.11	46.25	8692	1148	597.7	578.6	67.41	352.5	129.9	469.7	0.747	117.9	754.8	0.194	0.056	80.45	0.27	0.084	0.012	27.52	0.81	0.083	0.276	0.067	0.197	0.011	0.614	0.068	0.34	0.187	0.043	0.985	0.115	0.076	0.1	0.134	0.048	0.015	0.66	0.094	0.029	0.005	0.226	1.212	0.006	0.457
PTJ/PC145	0.845	1.293	1215	112.9	31.01	8205	567.9	825.2	427.2	95.35	143.5	156.9	398.9	1.053	118	482	0.251	0.016	78.71	0.205	0.151	0.015	17.44	0.608	0.057	0.158	0.036	0.165	0.018	0.496	0.072	0.304	0.159	0.074	0.423	0.081	0.087	0.078	0.113	0.07	0.01	0.473	0.073	0.016	0.01	0.16	0.699	0.008	0.398
PTJ146	1.152	0.866	952.5	113.5	82.36	8911	725.3	553.2	573.9	77.67	220.7	132.5	392.8	0.839	148.9	609.5	0.245	0.072	82.72	0.445	0.252	0.029	56.71	1.027	0.234	0.356	0.068	0.355	0.037	1.361	0.145	0.725	0.247	0.076	0.845	0.477	0.466	0.307	0.723	0.292	0.046	0.652	0.238	0.045	0.029	0.192	0.832	0.032	0.312
PTJ147	0.866	1.006	789	32.41	55.35	8451	914	432.2	507	85.6	274.7	149.1	461.8	0.741	144.1	612.3	0	0.024	128.5	0.257	0.149	0.015	32.85	0.824	0.133	0.309	0.063	0.166	0.018	0.698	0.133	0.413	0.21	0.088	0.482	0.15	0.177	0.17	0.247	0.087	0.022	0.902	0.199	0.04	0.013	0.247	1.556	0.016	0.425
PTJ148	1.565	0.789	699	36.19	49.74	8243	964.5	382.4	637.5	65.75	250.4	147.2	321.3	0.699	181.5	640.2	0	0.063	70.5	0.254	0.127	0.011	33.65	0.547	0.106	0.221	0.056	0.159	0.025	0.532	0.146	0.287	0.219	0.056	0.778	0.142	0.284	0.112	0.315	0.097	0.015	0.557	0.189	0.031	0.011	0.163	1.084	0.015	0.258
PC149	0.883	1.127	1209	76.59	40.09	10300	806.4	1264	454.2	95.43	273.1	139.4	405.5	0.664	120.3	487.6	0	0.072	85.16	0.211	0.129	0.013	30.33	0.754	0.147	0.211	0.067	0.236	0.041	1.055	0.093	1.039	0.142	0.062	0.631	0.132	0.12	0.113	0.208	0.064	0.021	0.557	0.105	0.033	0.016	0.21	0.843	0.018	0.219
PTJ150	0.886	0.816	1917	16.21	78.97	10600	1863	641.5	757.4	62.55	506	184.8	673.9	1.032	220.3	845.8	0.123	0.063	121.7	0.307	0.166	0.016	47.3	1.414	0.161	0.577	0.115	0.374	0.058	1.611	0.185	0.837	0.293	0.079	1.387	0.206	0.198	0.283	0.387	0.158	0.022	2.048	0.369	0.063	0.017	0.506	4.029	0.029	1.266
PTJ151	1.572	1.237	651.5	12.35	31.45	6378	1207	697.1	720.8	43.03	260.1	146.6	361.6	0.504	115.4	908.6	0.178	0.057	89.99	0.231	0.137	0.016	68.74	0.786	0.621	0.703	0.04	0.132	0.007	0.75	0.086	0.331	0.149	0.283	1.068	0.096	0.09	0.076	0.216	0.101	0.014	0.608	0.103	0.019	0.008	0.295	1.929	0.012	0.791
PC152	0.853	0.992	1428	12.41	58.42	11600	1683	667.7	628.3	55.15	461.1	157.8	580.8	1.06	154.8	728.2	0.168	0.124	101	0.514	0.216	0.022	57.99	1.42	0.174	0.403	0.111	0.22	0.044	1.198	0.198	0.742	0.397	0.106	0.95	0.237	0.216	0.29	0.369	0.145	0.023	1.369	0.217	0.053	0.013	0.378	2.225	0.021	0.858
PTJ154	0.811	0.987	805.4	35.16	43.98	9044	669.1	545.2	478.4	77.76	210.8	113	465	0.791	111.5	599.8	0.12	0.071	79.08	0.143	0.119	0.011	28.64	0.52	0.187	0.205	0.034	0.142	0.01	0.569	0.058	0.315	0.097	0.157	0.475	0.084	0.115	0.076	0.138	0.07	0.013	0.324	0.087	0.016	0.01	0.122	0.583	0.007	0.243
PT155	0.493	1.114	1341	19.07	60.33	10400	2227	957.5	463.6	55.07	422.3	134.3	741.9	0.406	117.3	615.4	0.206	0.031	85.98	0.28	0.13	0.01	20.42	0.798	0.104	0.28	0.051	0.204	0.019	0.587	0.15	0.246	0.203	0.061	0.307	0.116	0.114	0.243	0.222	0.077	0.019	1.691	0.248	0.071	0.009	0.536	2.737	0.012	0.621
PTJ156	1.723	1.177	549.5	75.38	27.28	5266	807.5	413.6	774.6	103.2	205.8	147.8	354.7	0.398	122.2	799.6	0.127	0.134	32.84	0.134	0.093	0.008	40.64	0.377	0.422	0.116	0.04	0.104	0.011	0.354	0.043	0.491	0.071	0.066	0.215	0.071	0.062	0.047	0.123	0.072	0.009	0.246	0.058	0.013	0.006	0.088	0.402	0.006	0.161
PTJ157	0.824	0.996	1255	40.37	87.04	16100	1472	663.1	646.1	92.57	450.9	174.3	618.6	0.492	170.3	745	0.212	0.017	133	0.412	0.206	0.019	23.07	1.812	0.062	0.564	0.055	0.819	0.013	0.444	0.117	0.41	0.305	0.106	1.197	0.169	0.178	0.165	0.274	0.122	0.014	0.887	0.202	0.031	0.009	0.322	1.684	0.019	0.631
PV158	1.155	0.924	636.4	46.03	50.41	7163	572	930.6	375.1	58.33	203.2	84.62	256.1	2.363	89.14	440.8	0	0.13	48.2	0.403	0.176	0.023	60.19	0.355	0.351	0.131	0.051	0.121	0.024	0.752	0.137	0.675	0.242	0.063	0.629	0.357	0.453	0.228	0.846	0.21	0.03	0.488	0.279	0.054	0.027	0.185	0.958	0.047	0.22
PTJ159	0.978	1.015	950.9	25.35	65.11	9110	1359	785.8	509.2	57.93	382.5	141.6	410.7	0.604	135.7	525.3	0.134	0.055	92.89	0.172	0.107	0.009	31.21	0.616	0.098	0.176	0.039	0.098	0.01	0.727	0.105	0.445	0.154	0.055	0.766	0.088	0.125	0.145	0.195	0.076	0.014	0.631	0.22	0.023	0.008	0.212	1.308	0.016	0.528
PTJ161	0.802	1.052	1243	12.54	90.13	14800	1437	843.5	616.3	69.23	505.9	168.1	606.3	0.42	155.5	630.2	0.231	0	132	0.385	0.233	0.026	48.74	1.256	0.145	0.331	0.069	0.244	0.028	0.906	0.236	1	0.356	0.053	1.234	0.174	0.231	0.162	0.378	0.132	0.029	0.768	0.249	0.049	0.011	0.255	2.231	0.025	0.584
PT168	0.534	1.151	1385	22.2	70.7	8835	928.3	1181	563	115.4	327.9	145.7	831.9	0.81	123.2	686.4	0.087	0.044	71.91	0.29	0.15	0.012	13.76	0.826	0.04	0.267	0.047	0.201	0.018	0.525	0.069	0.374	0.18	0.067	0.469	0.091	0.121	0.085	0.131	0.064	0.008	0.451	0.092	0.021	0.005	0.146	0.634	0.011	0.284
PC169	0.691	0.828	745	71.01	98.8	7202	1057	486.2	510	72.83	258.2	133.1	582.1	1.256	156.5	644.8	0.136	0.05	115.7	0.211	0.141	0.02	34.44	1.181	0.136	0.478	0.118	0.37	0.041	0.818	0.109	0.941	0.18	0.085	0.248	0.084	0.116	0.062	0.153	0.05	0.013	0.324	0.083	0.017	0.007	0.097	0.62	0.012	0.188
PV170	1.479	1.357	526.1	28.69	48.5	5705	1003	636.9	493.1	51.31	247.7	157.8	262.9	0.767	113.1	563.1	0.032	0.042	84.92	0.108	0.089	0.006	29.22	0.586	0.105	0.209	0.029	0.144	0.019	0.351	0.093	0.381	0.082	0.044	0.775	0.054	0.081	0.087	0.139	0.033	0.01	0.41	0.106	0.024	0.007	0.16	0.806	0.01	0.179
PTJ171	0.784	1.267	938.6	86.53	60.55	2844	1076	831.2	495	55.7	397.4	220.4	428.9	0.436	159.4	474.3	0.016	0.045	114.4	0.392	0.223	0.009	14.45	0.913	0.023	0.217	0.036	0.083	0.004	0.216	0.099	0.095	0.222	0.087	0.148	0.093	0.118	0.095	0.127	0.07	0.009	1.553	0.127	0.049	0.008	0.462	1.854	0.013	0.902
PTJ173	1.054	1.417	909.2	15.07	35.47	1958	892.3	946	427	38.53	323.7	182.4	275.2	0.293	117.9	412.2	0.07	0.021	89.22	0.385	0.218	0.019	18.17	1.259	0.074	0.501	0.069	0.363	0.016	0.241	0.12	0.123	0.241	0.075	0.041	0.089	0.112	0.086	0.126	0.072	0.017	1.515	0.121	0.053	0.014	0.52	1.883	0.024	0.794
PTJ175	1.188	0.875	800.7	9.077	61.22	3310	329.5	392.1	613.2	45.51	301.4	131.1	350.5	0.275	137.3	608.7	0.077	0.005	67.96	0.269	0.127	0.009	29.65	1.184	0.153	0.194	0.052	0.121	0.016	0.287	0.086	0.177	0.175	0.05	0.055	0.109	0.151	0.078	0.191	0.063	0.02	0.407	0.131	0.025	0.015	0.097	0.756	0.017	0.272
PTJ176	1.433	1.097	764.7	39.22	31.47	3454	541.6	454.7	731.6	52.7	279.5	165.1	346.8	0.43	137.9	704.3	0.059	0.011	84.71	0.276	0.134	0.011	13.81	0.891	0.055	0.252	0.06	0.171	0.007	0.194	0.095	0.121	0.203	0.047	0.163	0.058	0.093	0.068	0.107	0.032	0.006	0.508	0.088	0.022	0.005	0.164	1.071	0.007	0.346
PTJ177	0.996	1.253	991.6	5.773	53.99	3914	410.3	707	582.8	39.31	443.4	137.6	397.5	0.441	100.6	602.7	0.038	0.016	98.5	0.365	0.155	0.012	17.71	0.799	0.081	0.35	0.085	0.244	0.009	0.49	0.096	0.087	0.201	0.042	0.215	0.081	0.105	0.108	0.131	0.05	0.01	1.131	0.154	0.038	0.011	0.354	1.999	0.012	0.785
PTJ178	1.004	1.248	1059	19.04	105.7	3157	1055	1059	833	36.5	470.7	248.1	563.6	0.362	182	785.3	0	0.009	128.3	0.288	0.164	0.016	23.18	1.641	0.14	0.387	0.087	0.397	0.024	0.31	0.118	0.38	0.194	0.082	0.231	0.106	0.123	0.186	0.14	0.066	0.019	1.755	0.213	0.073	0.014	0.416	2.586	0.022	1.068
PV179	0.977	0.816	763.1	50.82	23.03	3068	935.1	691.5	600.3	55.63	345.4	175.3	417.3	0.297	196.7	538.2	0.127	0.005	97.63	0.133	0.108	0.011	16.83	0.688	0.048	0.308	0.08	0.201	0.011	0.222	0.085	0.097	0.117	0.041	0.117	0.049	0.091	0.091	0.101	0.037	0.011	1.205	0.154	0.058	0.009	0.293	1.747	0.016	0.516
PV180	1.242	1.387	967	12.08	53.49	4302	697.6	727.9	691.5	50.16	406.3	216.3	378	0.17	142.8	674.1	0.041	0.024	129.5	0.313	0.178	0.018	18.09	0.962	0.073	0.304	0.048	0.2	0.018	0.271	0.111	0.185	0.246	0.06	0.091	0.089	0.12	0.12	0.151	0.062	0.015	1.432	0.169	0.052	0.01	0.363	2.63	0.013	0.937
PV181	0.693	1.062	814.9	16.27	53.93	3943	420.4	1003	438.9	38.57	374.8	120.7	430.2	0.269	104.1	569.7	0.216	0.001	92	0.42	0.161	0.013	21.2	0.719	0.046	0.38	0.043	0.122	0.01	0.227	0.106	0.148	0.249	0.06	0.211	0.136	0.143	0.169	0.201	0.069	0.011	0.924	0.161	0.041	0.01	0.316	1.652	0.013	0.553
PTJ182	1.341	1.222	836.8	27.71	54.12	3217	602.5	445.9	614.2	31.86	273.1	156.3	311.1	0.248	117.1	628.6	0	0.028	109.6	0.556	0.291	0.023	31.29	0.972	0.192	0.335	0.063	0.179	0.012	0.516	0.141	0.217	0.326	0.087	0.126	0.152	0.23	0.196	0.222	0.095	0.024	1.29	0.238	0.05	0.014	0.213	1.84	0.014	0.86
PTJ187	1.193	0.885	1006	35.34	27.29	9730	691.2	652.6	746.7	99.22	330.4	188.2	493.8	1.147	207	923.6	0.202	0.081	74.6	0.392	0.172	0.017	71.9	1.121	0.85	0.184	0.056	0.232	0.019	1.353	0.106	0.604	0.297	0.074	0.338	0.172	0.21	0.181	0.309	0.101	0.031	1.641	0.214	0.05	0.015	0.353	2.574	0.021	0.505
PT188	0.817	1.854	1001	29.06	155.8	10100	1216	440	454.3	54.31	467.5	228.2	438.4	0.843	119.8	658.6	0.29	0.078	154.2	0.4	0.205	0.021	59.14	2.034	0.146	0.836	0.119	0.326	0.027	1.438	0.248	1.16	0.373	0.104	0.464	0.174	0.242	0.121	0.353	0.105	0.027	0.871	0.219	0.036	0.011	0.352	2.807	0.021	0.646
PTJ189	1.197	1.351	1084	15.54	45.79	2500	646	593.5	528.6	35.53	322.2	208.2	300	0.141	141.2	519	0.016	0.025	97.69	0.5	0.253	0.015	15.33	0.903	0.059	0.294	0.064	0.162	0.013	0.205	0.13	0.181	0.291	0.044	0.14	0.128	0.141	0.176	0.152	0.071	0.015	1.524	0.232	0.053	0.014	0.324	2.103	0.019	0.89
AN1	0.696	0.94	840.8	9.635	51.49	3820	557.5	1922	573.7	37.24	366.5	149.5	559.5	0.204	145.7	644.1	0.028	0	108.1	0.899	0.352	0.015	32.51	1.262	0.079	0.528	0.055	0.574	0.015	0.41	0.228	0.208	0.639	0.089	0.128	0.296	0.257	0.131	0.375	0.106	0.024	0.542	0.175	0.028	0.011	0.154	1.052	0.02	0.436
AN2	0.939	1.223	667	5.574	39.73	1384	182	553	295.8	24.04	194.6	72.43	214	0.434	54.23	362	0	0	59.46	0.082	0.086	0.006	16.75	0.511	0.147	0.167	0.05	0.078	0.017	0.174	0.029	0.077	0.06	0.038	0.032	0.038	0.042	0.047	0.077	0.026	0.007	0.233	0.049	0.011	0.007	0.111	0.587	0.007	0.316
AN3	1.121	1.067	1063	45.75	62.04	4186	434.3	497.6	629.1	46.59	350.9	159.3	381.1	0.198	136.8	664.1	0.014	0.005	120.3	0.516	0.217	0.019	27.33	1.424	0.117	0.312	0.055	0.578	0.018	0.349	0.164	0.172	0.361	0.056	0.179	0.106	0.197	0.145	0.226	0.084	0.017	0.81	0.307	0.046	0.012	0.248	1.883	0.016	0.643
AN4	0.643	1.361	1205	5.867	53.03	2241	475.3	596.5	324.4	22.58	310.7	121.8	342.4	0.273	81.95	327.6	0.047	0.027	72.03	0.447	0.185	0.014	12.51	0.808	0.071	0.7	0.04	0.281	0.014	0.275	0.112	0.083	0.342	0.068	0.006	0.106	0.1	0.109	0.123	0.043	0.015	0.735	0.116	0.034	0.011	0.206	1.212	0.014	0.571
AN5	0.343	0.932	1549	6.633	42.76	2509	318.9	571.4	405.2	39.55	237.5	87.63	801.9	0.454	86.09	375.4	0.558	0.099	69.89	0.158	0.141	0.016	12.1	0.694	0.055	0.361	0.051	0.232	0.024	0.363	0.054	0.105	0.109	0.043	0.219	0.056	0.064	0.078	0.078	0.036	0.014	0.605	0.075	0.025	0.011	0.177	0.799	0.01	0.524
AN6	1.051	0.855	401.7	42.32	40.43	2024	203.6	663.7	278.4	27.65	115.2	92.03	179.9	0.255	98.53	312.9	0.09	0.012	62.78	0.298	0.113	0.018	23.67	0.483	0.05	0.174	0.025	0.175	0.007	0.203	0.098	0.191	0.224	0.029	0.007	0.074	0.055	0.07	0.096	0.03	0.004	0.324	0.097	0.016	0.008	0.129	0.679	0.01	0.243
AN7	0.638	1.059	1278	17.5	57.58	3630	554.5	473.8	437.4	43.64	271.4	142.8	465.3	0.434	123.6	527.5	0.062	0.029	107.9	0.238	0.128	0.007	20.45	0.947	0.054	0.285	0.05	0.213	0.012	0.238	0.074	0.129	0.166	0.054	0.104	0.084	0.086	0.108	0.138	0.05	0.016	0.682	0.125	0.024	0.011	0.199	1.071	0.016	0.501
AN8	0.668	0.613	921.5	34.42	93.28	3808	250.9	695.9	427.7	45.55	245.8	110.1	434.7	0.41	164.6	515.7	0.291	0.026	81.93	0.3	0.165	0.026	20.53	0.756	0.052	0.357	0.058	0.167	0.014	0.176	0.096	0.132	0.191	0.06	0.073	0.078	0.16	0.06	0.134	0.051	0.01	0.229	0.079	0.022	0.009	0.108	0.45	0.011	0.124
AN9	0.467	0.631	1079	29.29	89.43	4112	378.4	742.7	391.1	44.97	348.5	94.21	568.4	0.408	136.7	436.1	0.122	0.023	179.1	0.409	0.216	0.015	28.42	1.88	0.068	0.806	0.056	0.33	0.022	0.228	0.135	0.2	0.263	0.059	0.042	0.137	0.13	0.115	0.174	0.061	0.015	0.512	0.091	0.019	0.01	0.193	0.77	0.013	0.377
AN10	0.858	0.965	940.5	54.54	65.85	4193	423.8	477.4	458.2	37.34	313.2	125.9	362.8	0.457	119.4	466	0.198	0.001	68.35	0.279	0.131	0.016	20.02	0.657	0.122	0.186	0.067	0.189	0.015	0.232	0.079	0.131	0.176	0.037	0.111	0.11	0.196	0.124	0.273	0.096	0.016	0.606	0.209	0.046	0.017	0.205	1.443	0.022	0.419
CH1	1.021	1.29	970.3	12.32	63.44	4373	451.2	829.7	620.3	26.91	359.5	135.8	412.7	0.384	96.39	599	0.13	0.02	84.02	0.539	0.37	0.041	24.66	0.6	0.205	0.372	0.056	0.349	0.011	0.445	0.119	0.137	0.32	0.312	0.044	0.255	0.189	0.155	0.34	0.157	0.021	1.34	0.2	0.044	0.015	0.336	2.312	0.028	1.278
CH2	0.336	0.936	980.2	12.96	72.56	3448	453.4	611.7	409.6	23.88	333.9	118.5	828.4	0.403	116	406	0.1	0.021	93.41	0.17	0.077	0.01	11.55	1.3	0.027	0.31	0.059	0.303	0.012	0.215	0.05	0.123	0.092	0.032	0.139	0.06	0.059	0.09	0.075	0.032	0.01	0.498	0.08	0.02	0.007	0.138	0.784	0.005	0.305
HC1	1.113	1.067	562.7	88.07	56.73	3120	129.5	663.6	331.8	43.11	123.5	105	202.5	0.362	90.11	387.4	0.073	0.009	81.93	1.281	0.406	0.016	17.89	0.666	0.027	0.315	0.043	0.088	0.007	0.272	0.178	0.094	0.68	0.052	0.012	0.231	0.221	0.061	0.232	0.07	0.009	0.198	0.069	0.015	0.007	0.072	0.321	0.005	0.104
HC2	0.933	1.039	786.4	129.2	80.35	3817	158.8	689	335.7	62.52	184.1	135.3	244.5	0.145	119.2	414	0.146	0.001	84.52	1.364	0.515	0.031	20.86	0.927	0.042	1.356	0.057	0.174	0.018	0.313	0.18	0.166	0.674	0.07	0.008	0.363	0.31	0.122	0.409	0.124	0.023	0.397	0.114	0.03	0.008	0.185	0.663	0.013	0.181
HC3	0.929	0.871	995.2	68.4	93.1	4369	368.9	578.9	562.5	55.88	311.5	153.4	411.3	0.355	161.3	656.8	0.205	0.022	109.7	0.395	0.256	0.021	17.11	1.697	0.079	0.552	0.075	0.466	0.032	0.311	0.085	0.148	0.251	0.052	0.117	0.131	0.14	0.078	0.112	0.058	0.011	0.376	0.044	0.015	0.01	0.166	0.606	0.006	0.281
HC4	0.879	1.187	1107	112.1	84.05	4266	319.6	580.1	708.5	75.95	273.9	171.9	547.2	0.196	132.6	708.3	0.143	0.01	124.7	0.69	0.282	0.051	17.59	1.401	0.038	0.41	0.074	0.243	0.022	0.432	0.108	0.156	0.362	0.073	0.008	0.22	0.19	0.081	0.184	0.059	0.018	0.373	0.062	0.018	0.01	0.125	0.449	0.01	0.132
HC5	0.99	0.971	858.5	167.3	96.12	3807	228.2	848.5	425.9	59.15	243.1	129.3	292.2	0.331	122	481.5	0.147	0.001	120.1	0.445	0.223	0.024	15.59	1.277	0.036	0.545	0.071	0.221	0.022	0.234	0.13	0.159	0.262	0.064	0.035	0.09	0.123	0.042	0.127	0.044	0.008	0.258	0.056	0.013	0.007	0.114	0.421	0.008	0.125
HC6	1.287	0.996	1109	157.8	128	5156	390.9	654.2	784.1	91.99	336.2	194.1	413.8	0.339	178.6	803.1	0.292	0.09	143.8	0.817	0.525	0.039	24.09	1.596	0.08	0.407	0.091	0.276	0.018	0.431	0.163	0.208	0.495	0.098	0.096	0.26	0.357	0.087	0.304	0.124	0.023	0.333	0.082	0.021	0.01	0.106	0.431	0.011	0.165
HC7	0.551	0.766	1433	203.6	108.4	4407	234	916.9	418.5	58.18	215.1	116	515.6	0.189	138.6	435.6	0.108	0.059	150.1	0.448	0.21	0.035	20.68	1.078	0.028	0.42	0.049	0.169	0.016	0.366	0.116	0.823	0.237	0.062	0.066	0.078	0.128	0.03	0.12	0.039	0.013	0.123	0.031	0.01	0.005	0.051	0.233	0.002	0.068
HC8	0.865	0.993	1322	84.94	34.53	4086	426.2	568.5	579.3	62.61	276	146.8	455	0.557	135.3	614.4	0.084	0.064	118.2	0.789	0.324	0.028	20.03	1.123	0.087	0.221	0.106	0.2	0.029	0.327	0.124	0.209	0.435	0.063	0.07	0.185	0.209	0.059	0.205	0.069	0.026	0.338	0.059	0.021	0.014	0.132	0.513	0.014	0.145
HC9	1.019	1.074	686.3	145.4	61.6	3600	159.1	524.8	479.5	58.22	168.7	117.8	319.5	0.389	100.4	549.4	0.127	0.001	88	1.255	0.404	0.029	21	0.67	0.141	0.265	0.054	0.133	0.012	0.264	0.164	0.143	0.605	0.128	0	0.358	0.339	0.093	0.375	0.118	0.026	0.404	0.099	0.027	0.018	0.147	0.558	0.013	0.162
HC10	0.956	1.05	805.4	150.4	67.32	3494	206.5	698.8	339.8	65.74	166.9	128	241.3	0.463	111.7	418.8	0.132	0.008	95.82	1.274	0.6	0.022	21.38	1.473	0.042	0.704	0.055	0.196	0.018	0.278	0.249	0.155	0.741	0.09	0.075	0.293	0.29	0.076	0.318	0.119	0.019	0.273	0.071	0.022	0.009	0.106	0.403	0.011	0.138
HC11	0.481	0.856	882.2	139.4	101.3	4608	193.2	594.2	435.5	68.85	213.8	148.4	615	0.6	158.8	546.6	0.155	0.014	113.3	0.756	0.415	0.032	20.28	1.272	0.056	0.377	0.053	0.168	0.022	0.399	0.115	0.175	0.39	0.101	0	0.212	0.264	0.095	0.276	0.089	0.027	0.317	0.07	0.027	0.014	0.125	0.409	0.015	0.138
HC12	0.505	0.932	898.8	101.3	65.66	4114	340.7	729.8	468.4	66.67	366.9	149.5	630.1	0.479	147	492.4	0.137	0.02	118.9	0.311	0.19	0.017	11.99	1.445	0.023	0.223	0.066	0.153	0.012	0.32	0.062	0.3	0.178	0.057	0.129	0.057	0.092	0.027	0.099	0.037	0.01	0.226	0.036	0.01	0.003	0.109	0.651	0.007	0.207
HC13	0.877	0.881	525.5	72.02	57.1	3153	131	572.8	299.6	51.31	181.9	113.8	232.1	0.364	118.2	368.2	0.127	0.021	67.86	0.542	0.229	0.02	13.01	0.7	0.018	0.232	0.053	0.112	0.019	0.214	0.065	0.071	0.274	0.05	0.041	0.182	0.183	0.084	0.201	0.056	0.016	0.344	0.086	0.027	0.012	0.133	0.403	0.011	0.105
HC14	0.914	0.782	808.8	78.67	64.57	3128	325.4	641.8	485.3	45.91	194.5	133	360.6	0.438	155.7	543.5	0.164	0.011	74.53	0.397	0.245	0.028	13.98	0.65	0.019	0.194	0.068	0.124	0.021	0.204	0.058	0.315	0.24	0.05	0.126	0.099	0.116	0.072	0.105	0.047	0.009	0.322	0.055	0.017	0.008	0.119	0.503	0.008	0.235
HC15	0.852	1.241	614.2	82.3	72.67	2898	115.8	342.8	385.6	47.66	205.7	104.8	307.5	0.207	76.49	484.9	0.062	0.136	73.19	0.321	0.14	0.009	9.528	0.997	0.027	0.268	0.036	0.171	0.01	0.239	0.095	0.082	0.172	0.04	0.013	0.098	0.105	0.037	0.106	0.045	0.012	0.249	0.039	0.011	0.006	0.098	0.373	0.005	0.123
HC16	0.8	1.089	595.3	41.1	45.76	2742	87.79	380.3	346.2	36.75	166.9	118.2	293.8	0.281	98.31	419.5	0	0.089	65.39	0.163	0.093	0.017	7.282	0.801	0.014	0.231	0.036	0.126	0.018	0.134	0.086	0.06	0.083	0.037	0.027	0.058	0.065	0.031	0.062	0.02	0.008	0.16	0.028	0.02	0.004	0.117	0.321	0.006	0.075
HC17	0.475	0.816	860.6	42.43	54.89	3477	131.8	560.9	458.2	73.4	323.8	122.2	655.6	0.302	135.6	500.1	0	0.106	47.41	0.351	0.143	0.008	8.679	0.983	0.013	0.279	0.039	0.215	0.013	0.153	0.103	0.058	0.184	0.033	0.015	0.08	0.085	0.041	0.085	0.025	0.01	0.179	0.026	0.014	0.007	0.085	0.248	0.004	0.094
HC18	0.523	1.017	682.8	50.63	36.01	2323	90.27	651.1	299.7	36.16	138.4	106.1	389.3	0.369	94.5	390.2	0	0.171	60.92	0.095	0.064	0.011	6.773	0.744	0.016	0.306	0.032	0.102	0.007	0.16	0.087	0.1	0.057	0.043	0.014	0.042	0.046	0.036	0.072	0.021	0.006	0.186	0.031	0.013	0.006	0.071	0.329	0.003	0.109
HC19	0.554	1.281	457.3	45.5	43.88	2135	50.46	562.3	229.6	34.88	108.4	105.4	281.3	0.493	74.53	276	0.058	0.019	51.76	1.118	0.327	0.018	14.18	0.438	0.02	0.17	0.044	0.074	0.007	0.155	0.159	0.097	0.616	0.038	0.031	0.168	0.162	0.053	0.194	0.051	0.01	0.198	0.05	0.01	0.005	0.062	0.266	0.005	0.068
HC20	0.695	0.893	1082	66.52	50.47	3572	161.6	482.5	489.3	69.66	345	141.8	477.9	0.262	143.9	525	0	0.144	81.6	0.135	0.073	0.035	8.089	1.15	0.012	0.245	0.043	0.206	0.006	0.143	0.1	0.133	0.087	0.034	0.079	0.037	0.057	0.025	0.051	0.013	0.005	0.181	0.024	0.009	0.003	0.061	0.267	0.003	0.082
HC21	0.456	0.907	675.9	76.43	41.89	2286	105.7	304.6	314.5	45.04	222.7	95.48	468.1	0.3	95.4	449.8	0	0.219	75.23	0.187	0.105	0.047	8.587	0.808	0.02	0.299	0.044	0.156	0.01	0.176	0.093	0.049	0.129	0.053	0.027	0.052	0.061	0.029	0.067	0.024	0.007	0.175	0.026	0.012	0.004	0.06	0.259	0.003	0.117
HC22	0.533	0.922	805.1	87.11	49.09	3201	106.5	464.4	293.3	41.26	191.9	106.8	373.6	0.197	105	375.3	0	0.217	63.74	0.135	0.169	0.01	8.116	0.825	0.02	0.185	0.037	0.091	0.01	0.126	0.074	0.087	0.079	0.034	0.072	0.038	0.063	0.028	0.08	0.031	0.009	0.187	0.031	0.012	0.003	0.067	0.316	0.006	0.139
HC23	0.51	1.588	591	78.25	82.75	2442	88.4	378	243.7	35.05	217	106.5	324.6	0.455	60.73	331.5	0	0.122	85.47	0.237	0.135	0.043	8.973	0.919	0.027	0.238	0.062	0.153	0.019	0.229	0.105	0.23	0.115	0.052	0.033	0.095	0.085	0.068	0.074	0.028	0.008	0.334	0.042	0.015	0.012	0.098	0.301	0.005	0.142
HC24	0.826	0.876	563.9	80.34	35.23	2103	76.42	576.7	362.6	37.55	163	98.79	298.3	0.348	102.2	411.4	0.07	0.689	83.24	2.076	0.475	0.024	17.25	1.036	0.065	0.267	0.051	0.252	0.018	0.391	0.267	0.169	1.024	0.075	0.01	0.401	0.308	0.098	0.441	0.113	0.023	0.263	0.085	0.024	0.014	0.125	0.444	0.013	0.119
S1 Samples obtained at first surgical stage; S2 samples obtained at second surgical stage.
[truncated: 10 more columns]
